# Supplementary material for: What constitutes a community? A co-occurrence exploration of the Costa Rican avifauna
Source: Neotrop Biodivers. Author manuscript; Available in PMC 2023 Jun 2. (PMC10237366; doi:10.1080/23766808.2023.2204549)
Supplement: Supplementary Material [file NIHMS1893357-supplement-Supplementary_Material.zip]

Archive with 13 entries (13 files):
- beta_diversity-eps-converted-to.pdf
- Appendix_1.pdf
- booktabs.sty
- eco_figure-eps-converted-to.pdf
- epsfig.sty
- FullBib.bib
- interact.cls
- natbib.sty
- richness-eps-converted-to.pdf
- rotating.sty
- subfig.sty
- tfnlm.bst
- Velde_et_al_Revision.bbl
