# Supplementary material for: What constitutes a community? A co-occurrence exploration of the Costa Rican avifauna
Source: Neotrop Biodivers. Author manuscript; Available in PMC 2023 Jun 2. (PMC10237366; doi:10.1080/23766808.2023.2204549)
Supplement: Supplementary Material [file NIHMS1893357-supplement-Supplementary_Material.zip › booktabs.sty]

%%
%% This is file `booktabs.sty',
%% generated with the docstrip utility.
%%
%% The original source files were:
%%
%% booktabs.dtx  (with options: `package')
%% 
%% -----------------------------------------------------------------
%% Author:     Simon Fear
%% Maintainer: Danie Els (dnjels@sun.ac.za)
%% 
%% This file is part of the booktabs package for publication
%% quality tables for LaTeX
%% 
%%       Copyright (C) 1995--2005 Simon Fear
%% 
%% This program is free software; you can redistribute it and/or
%% modify it under the terms of the GNU General Public License as
%% published by the Free Software Foundation; either version 2 of
%% the License, or (at your option) any later version.
%% 
%% This program is distributed in the hope that it will be useful,
%% but WITHOUT ANY WARRANTY; without even the implied warranty of
%% MERCHANTABILITY or FITNESS FOR A PARTICULAR PURPOSE.  See the
%% GNU General Public License for more details.
%% 
%% You should have received a copy of the GNU General Public
%% License along with this program; if not, write to the Free
%% Software Foundation, Inc., 59 Temple Place, Suite 330, Boston,
%% MA 02111-1307 USA
%% -----------------------------------------------------------------
\NeedsTeXFormat{LaTeX2e}[1999/12/01]
\ProvidesPackage{booktabs}
    [2005/04/14 v1.61803 publication quality tables]
\newdimen\heavyrulewidth
\newdimen\lightrulewidth
\newdimen\cmidrulewidth
\newdimen\belowrulesep
\newdimen\belowbottomsep
\newdimen\aboverulesep
\newdimen\abovetopsep
\newdimen\cmidrulesep
\newdimen\cmidrulekern
\newdimen\defaultaddspace
\heavyrulewidth=.08em
\lightrulewidth=.05em
\cmidrulewidth=.03em
\belowrulesep=.65ex
\belowbottomsep=0pt
\aboverulesep=.4ex
\abovetopsep=0pt
\cmidrulesep=\doublerulesep
\cmidrulekern=.5em
\defaultaddspace=.5em
\newcount\@cmidla
\newcount\@cmidlb
\newdimen\@aboverulesep
\newdimen\@belowrulesep
\newcount\@thisruleclass
\newcount\@lastruleclass
\@lastruleclass=0
\newdimen\@thisrulewidth
\def\futurenonspacelet#1{\def\@BTcs{#1}%
   \afterassignment\@BTfnslone\let\nexttoken= }
\def\@BTfnslone{\expandafter\futurelet\@BTcs\@BTfnsltwo}
\def\@BTfnsltwo{\expandafter\ifx\@BTcs\@sptoken\let\next=\@BTfnslthree
   \else\let\next=\nexttoken\fi \next}
\def\@BTfnslthree{\afterassignment\@BTfnslone\let\next= }
\def\toprule{\noalign{\ifnum0=`}\fi
  \@aboverulesep=\abovetopsep
  \global\@belowrulesep=\belowrulesep %global cos for use in the next noalign
  \global\@thisruleclass=\@ne
  \@ifnextchar[{\@BTrule}{\@BTrule[\heavyrulewidth]}}
\def\midrule{\noalign{\ifnum0=`}\fi
  \@aboverulesep=\aboverulesep
  \global\@belowrulesep=\belowrulesep
  \global\@thisruleclass=\@ne
  \@ifnextchar[{\@BTrule}{\@BTrule[\lightrulewidth]}}
\def\bottomrule{\noalign{\ifnum0=`}\fi
  \@aboverulesep=\aboverulesep
  \global\@belowrulesep=\belowbottomsep
  \global\@thisruleclass=\@ne
  \@ifnextchar[{\@BTrule}{\@BTrule[\heavyrulewidth]}}
\def\specialrule#1#2#3{\noalign{\ifnum0=`}\fi
  \@aboverulesep=#2\global\@belowrulesep=#3\global\@thisruleclass=\tw@
  \@BTrule[#1]}
\def\addlinespace{\noalign{\ifnum0=`}\fi
  \@ifnextchar[{\@addspace}{\@addspace[\defaultaddspace]}}
\def\@addspace[#1]{\global\@belowrulesep=#1\global\@thisruleclass=\tw@
  \futurelet\@tempa\@BTendrule}
\def\@BTrule[#1]{%
  \global\@thisrulewidth=#1\relax
  \ifnum\@thisruleclass=\tw@\vskip\@aboverulesep\else
  \ifnum\@lastruleclass=\z@\vskip\@aboverulesep\else
  \ifnum\@lastruleclass=\@ne\vskip\doublerulesep\fi\fi\fi
  \ifx\longtable\undefined
     \let\@BTswitch\@BTnormal
  \else\ifx\hline\LT@hline
     \let\@BTswitch\@BLTrule
  \else
     \let\@BTswitch\@BTnormal
  \fi\fi
  \@BTswitch}
\AtBeginDocument{%
   \providecommand*\CT@arc@{}}%% colortbl support
\def\@BTnormal{%
    {\CT@arc@\hrule\@height\@thisrulewidth}%
    \futurenonspacelet\@tempa\@BTendrule}
\def\@BLTrule{\@ifnextchar({\@@BLTrule}{\@@BLTrule()}}
\def\@@BLTrule(#1){\@setrulekerning{#1}%
\global\@cmidlb\LT@cols
\ifnum0=`{\fi}%
\@cmidruleb
\noalign{\ifnum0=`}\fi
\futurenonspacelet\@tempa\@BTendrule}
\def\@BTendrule{\ifx\@tempa\toprule\global\@lastruleclass=\@thisruleclass
  \else\ifx\@tempa\midrule\global\@lastruleclass=\@thisruleclass
  \else\ifx\@tempa\bottomrule\global\@lastruleclass=\@thisruleclass
  \else\ifx\@tempa\cmidrule\global\@lastruleclass=\@thisruleclass
  \else\ifx\@tempa\specialrule\global\@lastruleclass=\@thisruleclass
  \else\ifx\@tempa\addlinespace\global\@lastruleclass=\@thisruleclass
  \else\global\@lastruleclass=\z@\fi\fi\fi\fi\fi\fi
  \ifnum\@lastruleclass=\@ne\relax\else\vskip\@belowrulesep\fi
  \ifnum0=`{\fi}}
\def\@setrulekerning#1{%
   \global\let\cmrkern@l\z@
   \global\let\cmrkern@r\z@
   \@tfor\@tempa :=#1\do
  {\def\@tempb{r}%
   \ifx\@tempa\@tempb
      \global\let\cmrkern@r\cmidrulekern
      \def\cmrsideswitch{\cmrkern@r}%
   \else
      \def\@tempb{l}%
      \ifx\@tempa\@tempb
         \global\let\cmrkern@l\cmidrulekern
         \def\cmrsideswitch{\cmrkern@l}%
      \else
         \global\expandafter\let\cmrsideswitch\@tempa
      \fi
   \fi}}
\def\cmidrule{\noalign{\ifnum0=`}\fi
    \@ifnextchar[{\@cmidrule}{\@cmidrule[\cmidrulewidth]}}
\def\@cmidrule[#1]{\@ifnextchar({\@@cmidrule[#1]}{\@@cmidrule[#1]()}}
\def\@@cmidrule[#1](#2)#3{\@@@cmidrule[#3]{#1}{#2}}
\def\@@@cmidrule[#1-#2]#3#4{\global\@cmidla#1\relax
    \global\advance\@cmidla\m@ne
    \ifnum\@cmidla>0\global\let\@gtempa\@cmidrulea\else
    \global\let\@gtempa\@cmidruleb\fi
    \global\@cmidlb#2\relax
    \global\advance\@cmidlb-\@cmidla
    \global\@thisrulewidth=#3
    \@setrulekerning{#4}
    \ifnum\@lastruleclass=\z@\vskip \aboverulesep\fi
    \ifnum0=`{\fi}\@gtempa
    \noalign{\ifnum0=`}\fi\futurenonspacelet\@tempa\@xcmidrule}
\def\@xcmidrule{%
   \ifx\@tempa\cmidrule
       \vskip-\@thisrulewidth
       \global\@lastruleclass=\@ne
   \else \ifx\@tempa\morecmidrules
       \vskip \cmidrulesep
       \global\@lastruleclass=\@ne\else
       \vskip \belowrulesep
       \global\@lastruleclass=\z@
   \fi\fi
   \ifnum0=`{\fi}}
\def\@cmidrulea{%
   \multispan\@cmidla&\multispan\@cmidlb
   \unskip\hskip\cmrkern@l%
  {\CT@arc@\leaders\hrule \@height\@thisrulewidth\hfill}%
   \hskip\cmrkern@r\cr}%
\def\@cmidruleb{%
    \multispan\@cmidlb
    \unskip\hskip \cmrkern@l%
   {\CT@arc@\leaders\hrule \@height\@thisrulewidth\hfill}%
    \hskip\cmrkern@r\cr}%
\def\morecmidrules{\noalign{\relax}}
\endinput
%%
%% End of file `booktabs.sty'.
