# Supplementary material for: What constitutes a community? A co-occurrence exploration of the Costa Rican avifauna
Source: Neotrop Biodivers. Author manuscript; Available in PMC 2023 Jun 2. (PMC10237366; doi:10.1080/23766808.2023.2204549)
Supplement: Supplementary Material [file NIHMS1893357-supplement-Supplementary_Material.zip › FullBib.bib]

@article{ Gui2021,
Author = {Guimaraes, David Pedroza and Guilherme, Esdon},
Title = {{Structure and home range size of mixed-species bird flocks in a bamboo
   forest in southwestern Amazonia}},
Journal = {{Acta Ornithologica}},
Year = {{2021}},
Volume = {{56}},
Number = {{1}},
Pages = {{95-108}},
DOI = {{10.3161/00016454AO2021.56.1.009}},
ISSN = {{0001-6454}},
EISSN = {{1734-8471}},
Unique-ID = {{WOS:000687293300009}},
}

@article{ Sal2021,
Author = {Sales, Lilian P. and Hayward, Matt W. and Loyola, Rafael},
Title = {{What do you mean by ``niche{''}? Modern ecological theories are not
   coherent on rhetoric about the niche concept}},
Journal = {{Acta Oecologica}},
Year = {{2021}},
Volume = {{110}},
DOI = {{10.1016/j.actao.2020.103701}},
Article-Number = {{103701}},
ISSN = {{1146-609X}},
EISSN = {{1873-6238}},
ResearcherID-Numbers = {{Hayward, Matt W./F-3569-2010
   }},
ORCID-Numbers = {{Hayward, Matt W./0000-0002-5574-1653
   Sales, Lilian/0000-0003-1159-6412}},
Unique-ID = {{WOS:000641035900024}},
}

@article{ Whi2021,
Author = {White, Alexander E. and Dey, Kushal K. and Stephens, Matthew and Price,
   Trevor D.},
Title = {{Dispersal syndromes drive the formation of biogeographical regions,
   illustrated by the case of Wallace's Line}},
Journal = {{Global Ecology and Biogeography}},
Year = {{2021}},
Volume = {{30}},
Number = {{3}},
Pages = {{685-696}},
DOI = {{10.1111/geb.13250}},
ISSN = {{1466-822X}},
EISSN = {{1466-8238}},
Unique-ID = {{WOS:000604976600001}},
}

@article{ Bla2020,
Author = {Blanchet, F. Guillaume and Cazelles, Kevin and Gravel, Dominique},
Title = {{Co-occurrence is not evidence of ecological interactions}},
Journal = {{Ecology Letters}},
Year = {{2020}},
Volume = {{23}},
Number = {{7}},
Pages = {{1050-1063}},
DOI = {{10.1111/ele.13525}},
ISSN = {{1461-023X}},
EISSN = {{1461-0248}},
ORCID-Numbers = {{Cazelles, Kevin/0000-0001-6619-9874}},
Unique-ID = {{WOS:000533776600001}},
}

@article{ Mon2020,
Author = {Montano-Centellas, Flavia A.},
Title = {{Interaction networks of avian mixed-species flocks along elevation in
   the tropical Andes}},
Journal = {{Ecography}},
Year = {{2020}},
Volume = {{43}},
Number = {{6}},
Pages = {{930-942}},
DOI = {{10.1111/ecog.05135}},
ISSN = {{0906-7590}},
EISSN = {{1600-0587}},
ResearcherID-Numbers = {{Montano-Centellas, Flavia/K-8046-2019}},
ORCID-Numbers = {{Montano-Centellas, Flavia/0000-0003-3115-3950}},
Unique-ID = {{WOS:000522055600001}},
}

@article{ Oso2020,
Author = {Osorio-Olvera, Luis and Yañez-Arenas, Carlos and Martinez-Meyer, Enrique
   and Peterson, Townsend},
Title = {{Relationships between population densities and niche-centroid distances
   in North American birds}},
Journal = {{Ecology Letters}},
Year = {{2020}},
Volume = {{23}},
Number = {{3}},
Pages = {{555-564}},
DOI = {{10.1111/ele.13453}},
ISSN = {{1461-023X}},
EISSN = {{1461-0248}},
ResearcherID-Numbers = {{Osorio-Olvera, Luis/AAF-5536-2020
   Yañez-Arenas, Carlos/X-6091-2018
   Peterson, A. Townsend/I-5697-2013
   }},
ORCID-Numbers = {{Yañez-Arenas, Carlos/0000-0002-6299-275X
   Osorio-Olvera, Luis/0000-0003-0701-5398
   Peterson, A. Townsend/0000-0003-0243-2379
   Martinez-Meyer, Enrique/0000-0003-1184-9264}},
Unique-ID = {{WOS:000507318600001}},
}

@article{ Pet2020,
Author = {Peterson, A. T. and Sober{\'o}n, Jorge and Ramsey, Janine M. and
   Osorio-Olvera, Luis},
Title = {{Co-occurrence networks do not support identification of biotic interactions}},
Journal = {{Biodiversity Informatics}},
Year = {{2020}},
Volume = {{15}},
Number = {{1}},
Pages = {{1-10}},
EISSN = {{1546-9735}},
ResearcherID-Numbers = {{Ramsey, Janine M./AAS-2220-2021
   Osorio-Olvera, Luis/AAF-5536-2020}},
ORCID-Numbers = {{Ramsey, Janine M./0000-0002-5950-0830
   }},
Unique-ID = {{WOS:000524111900001}},
}

@article{ LaS2020,
Author = {La Sorte, Frank A. and Somveille, Marius},
Title = {{Survey completeness of a global citizen-science database of bird
   occurrence}},
Journal = {{Ecography}},
Year = {{2020}},
Volume = {{43}},
Number = {{1}},
Pages = {{34-43}},
DOI = {{10.1111/ecog.04632}},
ORCID-Numbers = {{Somveille, Marius/0000-0002-6868-5080}},
Unique-ID = {{WOS:000491568700001}},
}

@article{ Oso2019,
Author = {Osorio-Olvera, Luis and Sober{\'o}n, Jorge and Falconi, Manuel},
Title = {{On population abundance and niche structure}},
Journal = {{Ecography}},
Year = {{2019}},
Volume = {{42}},
Number = {{8}},
Pages = {{1415-1425}},
DOI = {{10.1111/ecog.04442}},
ISSN = {{0906-7590}},
EISSN = {{1600-0587}},
ResearcherID-Numbers = {{Osorio-Olvera, Luis/AAF-5536-2020
   Sober{\'o}n, Jorge/N-7444-2015
   }},
ORCID-Numbers = {{Sober{\'o}n, Jorge/0000-0003-2160-4148
   Falconi, Manuel/0000-0002-4296-7258
   Osorio-Olvera, Luis/0000-0003-0701-5398}},
Unique-ID = {{WOS:000477975800007}},
}

@article{ Whi2019,
Author = {White, Alexander E. and Dey, Kushal K. and Mohan, Dhananjai and
   Stephens, Matthew and Price, Trevor D.},
Title = {{Regional influences on community structure across the tropical-temperate
   divide}},
Journal = {{Nature Communications}},
Year = {{2019}},
Volume = {{10}},
DOI = {{10.1038/s41467-019-10253-6}},
Article-Number = {{2646}},
ISSN = {{2041-1723}},
ORCID-Numbers = {{White, Alexander/0000-0002-9708-2406
   Stephens, Matthew/0000-0001-5397-9257}},
Unique-ID = {{WOS:000471586800002}},
}

@article{ Cro2019,
Author = {Crouch, Nicholas M. A. and Capurucho, Joao M. G. and Hackett, Shannon J.
   and Bates, John M.},
Title = {{Evaluating the contribution of dispersal to community structure in
   Neotropical passerine birds}},
Journal = {{Ecography}},
Year = {{2019}},
Volume = {{42}},
Number = {{2, SI}},
Pages = {{390-399}},
DOI = {{10.1111/ecog.03927}},
ISSN = {{0906-7590}},
EISSN = {{1600-0587}},
ResearcherID-Numbers = {{Crouch, Nick/L-2012-2019}},
Unique-ID = {{WOS:000457469100015}},
}

@article{ Par2019,
Author = {Paradis, Emmanuel and Schliep, Klaus},
Title = {{ape 5.0: an environment for modern phylogenetics and evolutionary
   analyses in R}},
Journal = {{Bioinformatics}},
Year = {{2019}},
Volume = {{35}},
Number = {{3}},
Pages = {{526-528}},
DOI = {{10.1093/bioinformatics/bty633}},
ISSN = {{1367-4803}},
EISSN = {{1460-2059}},
ResearcherID-Numbers = {{Schliep, Klaus/F-5880-2012}},
ORCID-Numbers = {{Schliep, Klaus/0000-0003-2941-0161}},
Unique-ID = {{WOS:000459315700023}},
}

@article{ Coo2018AvianBio,
Author = {Cooper, Jacob C.},
Title = {{Niche theory and its relation to morphology and phenotype in geographic
   space: a case study in woodpeckers (Picidae)}},
Journal = {{Journal of Avian Biology}},
Year = {{2018}},
Volume = {{49}},
Number = {{10}},
DOI = {{10.1111/jav.01771}},
Article-Number = {{e01771}},
ISSN = {{0908-8857}},
EISSN = {{1600-048X}},
ResearcherID-Numbers = {{Cooper, Jacob/AAV-1207-2020}},
ORCID-Numbers = {{Cooper, Jacob/0000-0003-2182-3236}},
Unique-ID = {{WOS:000449685500008}},
}

@article {Velde2023.01.13.523331,
	author = {Velde, M{\'e}lusine and Cooper, Jacob C. and Garrod, Holly},
	title = {Testing the accuracy of species distribution models based on community science data},
	elocation-id = {2023.01.13.523331},
	year = {2023},
	doi = {10.1101/2023.01.13.523331},
	publisher = {Cold Spring Harbor Laboratory},
	journal = {bioRxiv}
}

@article{cooper_climatic_2022,
	title = {Climatic refugia and reduced extinction correlate with underdispersion in mammals and birds in {Africa}},
	volume = {12},
	issn = {2045-7758},
	doi = {10.1002/ece3.8752},
	language = {en},
	number = {3},
	urldate = {2022-10-20},
	journal = {Ecology and Evolution},
	author = {Cooper, Jacob C. and Crouch, Nicholas M. A. and Ferguson, Adam W. and Bates, John M.},
	year = {2022},
	note = {\_eprint: https://onlinelibrary.wiley.com/doi/pdf/10.1002/ece3.8752},
	keywords = {community structure, macroevolution, birds, macroecology, biogeography, mammals, museums and cradles},
	pages = {e8752},
	file = {Full Text PDF:/Users/Gvna/Zotero/storage/JR2IJSU5/Cooper et al. - 2022 - Climatic refugia and reduced extinction correlate .pdf:application/pdf;Snapshot:/Users/Gvna/Zotero/storage/U93JDCSU/ece3.html:text/html},
}

@article{ Coo2018GlobalEcol,
Author = {Cooper, Jacob C. and Sober{\'o}n, Jorge},
Title = {{Creating individual accessible area hypotheses improves stacked species
   distribution model performance}},
Journal = {{Global Ecology and Biogeography}},
Year = {{2018}},
Volume = {{27}},
Number = {{1}},
Pages = {{156-165}},
DOI = {{10.1111/geb.12678}},
ISSN = {{1466-822X}},
EISSN = {{1466-8238}},
ResearcherID-Numbers = {{Cooper, Jacob/AAV-1207-2020
   Sober{\'o}n, Jorge/N-7444-2015}},
ORCID-Numbers = {{Cooper, Jacob/0000-0003-2182-3236
   Sober{\'o}n, Jorge/0000-0003-2160-4148}},
Unique-ID = {{WOS:000418125800014}},
}

@article{ Ulr2017,
Author = {Ulrich, Werner and Kryszewski, Wojciech and Sewerniak, Piotr and
   Puchalka, Radoslaw and Strona, Giovanni and Gotelli, Nicholas J.},
Title = {{A comprehensive framework for the study of species co-occurrences,
   nestedness and turnover}},
Journal = {{Oikos}},
Year = {{2017}},
Volume = {{126}},
Number = {{11}},
Pages = {{1607-1616}},
DOI = {{10.1111/oik.04166}},
ResearcherID-Numbers = {{Kryszewski, Wojciech/K-1911-2019
   Kryszewski, Wojciech/E-8478-2014
   Sewerniak, Piotr/M-3797-2017
   Puchalka, Radoslaw/G-6188-2014
   }},
ORCID-Numbers = {{Kryszewski, Wojciech/0000-0002-0738-1075
   Kryszewski, Wojciech/0000-0002-0738-1075
   Puchalka, Radoslaw/0000-0002-4764-0705
   Ulrich, Werner/0000-0002-8715-6619
   Strona, Giovanni/0000-0003-2294-4013
   Sewerniak, Piotr/0000-0002-3071-3963}},
Unique-ID = {{WOS:000414120900009}},
}

@article{ Boy2017,
Author = {Boyle, W. Alice},
Title = {{Altitudinal bird migration in North America}},
Journal = {{The Auk}},
Year = {{2017}},
Volume = {{134}},
Number = {{2}},
Pages = {{443-465}},
DOI = {{10.1642/AUK-16-228.1}},
ResearcherID-Numbers = {{Boyle, Alice/G-1872-2010}},
ORCID-Numbers = {{Boyle, Alice/0000-0002-2880-142X}},
Unique-ID = {{WOS:000398573200014}},
}

@article{ Pru2014,
Author = {Prum, Richard Owen},
Title = {{Interspecific social dominance mimicry in birds}},
Journal = {{Zoological Journal of the Linnean Society}},
Year = {{2014}},
Volume = {{172}},
Number = {{4}},
Pages = {{910-941}},
DOI = {{10.1111/zoj.12192}},
ISSN = {{0024-4082}},
EISSN = {{1096-3642}},
ORCID-Numbers = {{Prum, Richard/0000-0002-4741-7132}},
Unique-ID = {{WOS:000345589900008}},
}

@article{ Nov2014,
Author = {Novembre, John},
Title = {{Variations on a Common STRUCTURE: New Algorithms for a Valuable Model}},
Journal = {{Genetics}},
Year = {{2014}},
Volume = {{197}},
Number = {{3}},
Pages = {{809-811}},
DOI = {{10.1534/genetics.114.166264}},
ISSN = {{0016-6731}},
EISSN = {{1943-2631}},
Unique-ID = {{WOS:000339391900002}},
}

@article{ deA2014,
Author = {de Araujo, Carlos B. and Marcondes-Machado, Luiz Octavio and Costa,
   Gabriel C.},
Title = {{The importance of biotic interactions in species distribution models: a
   test of the Eltonian noise hypothesis using parrots}},
Journal = {{Journal of Biogeography}},
Year = {{2014}},
Volume = {{41}},
Number = {{3}},
Pages = {{513-523}},
DOI = {{10.1111/jbi.12234}},
ISSN = {{0305-0270}},
EISSN = {{1365-2699}},
ResearcherID-Numbers = {{de Araujo, Carlos B/D-7661-2012
   de Araujo, Carlos/P-4824-2019
   Costa, Gabriel C/A-4147-2008
   }},
ORCID-Numbers = {{de Araujo, Carlos B/0000-0002-0862-119X
   de Araujo, Carlos/0000-0002-0862-119X
   Costa, Gabriel/0000-0002-6777-6706}},
Unique-ID = {{WOS:000330907800009}},
}

@article{ Dub2014,
Author = {Dubay, S. G. and Witt, C. C.},
Title = {{Differential high-altitude adaptation and limited gene flow across a
   mid-elevation hybrid zone in birds}},
Journal = {{Integrative and Comparative Biology}},
Year = {{2014}},
Volume = {{54}},
Number = {{1}},
Pages = {{E54}},
Note = {{Annual Meeting of the Society-for-Integrative-and-Comparative-Biology,
   Austin, TX}},
Organization = {{Soc Integrat \& Comparat Biol}},
ISSN = {{1540-7063}},
EISSN = {{1557-7023}},
ResearcherID-Numbers = {{Witt, Christopher/D-8587-2012}},
ORCID-Numbers = {{Witt, Christopher/0000-0003-2781-1543}},
Unique-ID = {{WOS:000333049500214}},
}

@article{ Sul2014,
Author = {Sullivan, Brian L. and Aycrigg, Jocelyn L. and Barry, Jessie H. and
   Bonney, Rick E. and Bruns, Nicholas and Cooper, Caren B. and Damoulas,
   Theo and Dhondt, Andre A. and Dietterich, Tom and Farnsworth, Andrew and
   Fink, Daniel and Fitzpatrick, John W. and Fredericks, Thomas and
   Gerbracht, Jeff and Gomes, Carla and Hochachka, Wesley M. and Iliff,
   Marshall J. and Lagoze, Carl and La Sorte, Frank A. and Merrifield,
   Matthew and Morris, Will and Phillips, Tina B. and Reynolds, Mark and
   Rodewald, Amanda D. and Rosenberg, Kenneth V. and Trautmann, Nancy M.
   and Wiggins, Andrea and Winkler, David W. and Wong, Weng-Keen and Wood,
   Christopher L. and Yu, Jun and Kelling, Steve},
Title = {{The eBird enterprise: An integrated approach to development and
   application of citizen science}},
Journal = {{Biological Conservation}},
Year = {{2014}},
Volume = {{169}},
Pages = {{31-40}},
DOI = {{10.1016/j.biocon.2013.11.003}},
ISSN = {{0006-3207}},
EISSN = {{1873-2917}},
ResearcherID-Numbers = {{Aycrigg, Jocelyn/AAA-5719-2020
   Dhondt, Andre/A-8292-2008
   Wiggins, Andrea/A-8946-2009
   Hochachka, Wesley M./J-9768-2012
   Rodewald, Amanda/I-6308-2016
   }},
ORCID-Numbers = {{Aycrigg, Jocelyn/0000-0002-6511-7985
   Wiggins, Andrea/0000-0003-4082-4138
   Hochachka, Wesley M./0000-0002-0595-7827
   Trautmann, Nancy/0000-0003-3538-326X
   Cooper, Caren/0000-0001-6263-8892
   Farnsworth, Andrew/0000-0002-9854-4449
   Rodewald, Amanda/0000-0002-6719-6306
   Dietterich, Thomas/0000-0002-8223-8586
   Dhondt, Andre/0000-0002-4946-1401}},
Unique-ID = {{WOS:000333574400005}},
}

@article{ Yan2012,
Author = {Yañez-Arenas, Carlos and Martinez-Meyer, Enrique and Mandujano, Salvador
   and Rojas-Soto, Octavio},
Title = {{Modelling geographic patterns of population density of the white-tailed
   deer in central Mexico by implementing ecological niche theory}},
Journal = {{Oikos}},
Year = {{2012}},
Volume = {{121}},
Number = {{12}},
Pages = {{2081-2089}},
DOI = {{10.1111/j.1600-0706.2012.20350.x}},
ISSN = {{0030-1299}},
EISSN = {{1600-0706}},
ResearcherID-Numbers = {{Mandujano, Salvador/Q-5609-2018
   Yañez-Arenas, Carlos/X-6091-2018
   Rojas-Soto, Octavio/Q-6252-2018
   }},
ORCID-Numbers = {{Yañez-Arenas, Carlos/0000-0002-6299-275X
   Rojas-Soto, Octavio/0000-0002-0201-1454
   Martinez-Meyer, Enrique/0000-0003-1184-9264}},
Unique-ID = {{WOS:000311390500018}},
}

@article{ Ros2011,
Author = {Rosindell, James and Hubbell, Stephen P. and Etienne, Rampal S.},
Title = {{The Unified Neutral Theory of Biodiversity and Biogeography at Age Ten}},
Journal = {{Trends in Ecology \& Evolution}},
Year = {{2011}},
Volume = {{26}},
Number = {{7}},
Pages = {{340-348}},
DOI = {{10.1016/j.tree.2011.03.024}},
ISSN = {{0169-5347}},
EISSN = {{1872-8383}},
ResearcherID-Numbers = {{Etienne, Rampal S./F-5835-2012
   }},
ORCID-Numbers = {{Etienne, Rampal S./0000-0003-2142-7612
   Rosindell, James/0000-0002-5060-9346}},
Unique-ID = {{WOS:000292676400008}},
}

@article{ Bar2011,
Author = {Barve, Narayani and Barve, Vijay and Jimenez-Valverde, Alberto and
   Lira-Noriega, Andres and Maher, Sean P. and Peterson, A. Townsend and
   Sober{\'o}n, Jorge and Villalobos, Fabricio},
Title = {{The crucial role of the accessible area in ecological niche modeling and
   species distribution modeling}},
Journal = {{Ecological Modelling}},
Year = {{2011}},
Volume = {{222}},
Number = {{11}},
Pages = {{1810-1819}},
DOI = {{10.1016/j.ecolmodel.2011.02.011}},
ISSN = {{0304-3800}},
EISSN = {{1872-7026}},
ResearcherID-Numbers = {{Jimenez-Valverde, Alberto/L-2755-2014
   Peterson, A. Townsend/I-5697-2013
   Barve, Narayani/B-8941-2017
   Villalobos, Fabricio/J-6246-2012
   Sober{\'o}n, Jorge/N-7444-2015
   Barve, Vijay/B-8031-2017
   Maher, Sean/V-7553-2017}},
ORCID-Numbers = {{Jimenez-Valverde, Alberto/0000-0001-9962-2106
   Peterson, A. Townsend/0000-0003-0243-2379
   Barve, Narayani/0000-0002-7893-8774
   Villalobos, Fabricio/0000-0002-5230-2217
   Sober{\'o}n, Jorge/0000-0003-2160-4148
   Barve, Vijay/0000-0002-4852-2567
   Lira-Noriega, Andres/0000-0002-3219-0019
   Maher, Sean/0000-0002-3430-0410}},
Unique-ID = {{WOS:000290839400003}},
}

@article{ Sul2009,
Author = {Sullivan, Brian L. and Wood, Christopher L. and Iliff, Marshall J. and
   Bonney, Rick E. and Fink, Daniel and Kelling, Steve},
Title = {{eBird: A citizen-based bird observation network in the biological
   sciences}},
Journal = {{Biological Conservation}},
Year = {{2009}},
Volume = {{142}},
Number = {{10}},
Pages = {{2282-2292}},
DOI = {{10.1016/j.biocon.2009.05.006}},
ISSN = {{0006-3207}},
EISSN = {{1873-2917}},
Unique-ID = {{WOS:000269730500033}},
}

@article{ Ste2009,
Author = {Stephens, Christopher R. and Gimenez Heau, Joaquin and Gonzalez, Camila
   and Ibarra-Cerdena, Carlos N. and Sanchez-Cordero, Victor and
   Gonzalez-Salazar, Constantino},
Title = {{Using biotic interaction networks for prediction in biodiversity and
   emerging diseases}},
Journal = {{PLoS One}},
Year = {{2009}},
Volume = {{4}},
Number = {{5}},
DOI = {{10.1371/journal.pone.0005725}},
Article-Number = {{e5725}},
ISSN = {{1932-6203}},
ResearcherID-Numbers = {{Gonzalez-Salazar, Constantino/M-3913-2015
   Gonzalez, Camila/AAW-9144-2021
   }},
ORCID-Numbers = {{Gonzalez-Salazar, Constantino/0000-0001-7347-714X
   Ibarra-Cerdena, Carlos N./0000-0003-4980-4344
   Gonzalez, Camila/0000-0001-8089-4056}},
Unique-ID = {{WOS:000266415100016}},
}

@article{ Ric2008,
Author = {Ricklefs, Robert E.},
Title = {{Disintegration of the ecological community}},
Journal = {{The American Naturalist}},
Year = {{2008}},
Volume = {{172}},
Number = {{6}},
Pages = {{741-750}},
DOI = {{10.1086/593002}},
ISSN = {{0003-0147}},
EISSN = {{1537-5323}},
Unique-ID = {{WOS:000261235500004}},
}

@article{ War2008,
Author = {Warren, Dan L. and Glor, Richard E. and Turelli, Michael},
Title = {{Environmental niche equivalency versus conservatism: quantitative approaches to niche evolution}},
Journal = {{Evolution}},
Year = {{2008}},
Volume = {{62}},
Number = {{11}},
Pages = {{2868-2883}},
DOI = {{10.1111/j.1558-5646.2008.00482.x}},
ISSN = {{0014-3820}},
EISSN = {{1558-5646}},
ResearcherID-Numbers = {{Glor, Richard/N-4656-2013
   Warren, Dan/B-3821-2010}},
ORCID-Numbers = {{Glor, Richard/0000-0002-3359-1631
   Warren, Dan/0000-0002-8747-2451}},
Unique-ID = {{WOS:000260348100012}},
}

@article{ Grav2006,
Author = {Gravel, D and Canham, CD and Beaudet, M and Messier, C},
Title = {{Reconciling niche and neutrality: the continuum hypothesis}},
Journal = {{Ecology Letters}},
Year = {{2006}},
Volume = {{9}},
Number = {{4}},
Pages = {{399-409}},
DOI = {{10.1111/j.1461-0248.2006.00884.x}},
ISSN = {{1461-023X}},
EISSN = {{1461-0248}},
ResearcherID-Numbers = {{Bond, Alexander L/A-3786-2010
   Canham, Charles D/F-6161-2011}},
ORCID-Numbers = {{Canham, Charles D/0000-0001-8361-9148}},
Unique-ID = {{WOS:000236384100004}},
}

@article{ Par2004,
Author = {Paradis, E and Claude, J and Strimmer, K},
Title = {{APE: Analyses of Phylogenetics and Evolution in R language}},
Journal = {{Bioinformatics}},
Year = {{2004}},
Volume = {{20}},
Number = {{2}},
Pages = {{289-290}},
DOI = {{10.1093/bioinformatics/btg412}},
ISSN = {{1367-4803}},
ResearcherID-Numbers = {{Strimmer, Korbinian/C-1522-2009
   Claude, julien/G-7411-2016}},
ORCID-Numbers = {{Strimmer, Korbinian/0000-0001-7917-2056
   Claude, julien/0000-0002-9267-1228}},
Unique-ID = {{WOS:000188389700026}},
}

@article{ Jul1998,
Author = {Jullien, M and Thiollay, JM},
Title = {{Multi-species territoriality and dynamic of neotropical forest
   understorey bird flocks}},
Journal = {{Journal of Animal Ecology}},
Year = {{1998}},
Volume = {{67}},
Number = {{2}},
Pages = {{227-252}},
DOI = {{10.1046/j.1365-2656.1998.00171.x}},
ISSN = {{0021-8790}},
EISSN = {{1365-2656}},
Unique-ID = {{WOS:000073111500006}},
}

@article{ Hub1997,
Author = {Hubbell, SP},
Title = {{A unified theory of biogeography and relative species abundance and its
   application to tropical rain forests and coral reefs}},
Journal = {{Coral Reefs}},
Year = {{1997}},
Volume = {{16}},
Number = {{S}},
Pages = {{S9-S21}},
DOI = {{10.1007/s003380050237}},
ISSN = {{0722-4028}},
EISSN = {{1432-0975}},
Unique-ID = {{WOS:A1997XP53400003}},
}

@article{ Shi1987,
Author = {Shipley, B and Keddy, PA},
Title = {{The individualistic and community-unit concepts as falsifiable hypotheses}},
Journal = {{Vegetatio}},
Year = {{1987}},
Volume = {{69}},
Number = {{1-3}},
Pages = {{47-55}},
DOI = {{10.1007/BF00038686}},
ISSN = {{0042-3106}},
ResearcherID-Numbers = {{Shipley, Bill/A-4578-2011}},
ORCID-Numbers = {{Shipley, Bill/0000-0002-7026-3880}},
Unique-ID = {{WOS:A1987H539600006}},
}

@article{ Mun1979,
Author = {Munn, CA and Terborgh, JW},
Title = {{Multi-species territoriality in Neotropical foraging flocks}},
Journal = {{The Condor}},
Year = {{1979}},
Volume = {{81}},
Number = {{4}},
Pages = {{338-347}},
DOI = {{10.2307/1366956}},
ISSN = {{0010-5422}},
Unique-ID = {{WOS:A1979JE08600002}},
}

@article{ Mac1967,
Author = {MacArthur, R and Levins, R},
Title = {{Limiting similarity convergence and divergence of co-occurring species}},
Journal = {{The American Naturalist}},
Year = {{1967}},
Volume = {{101}},
Number = {{921}},
Pages = {{377}},
DOI = {{10.1086/282505}},
ISSN = {{0003-0147}},
EISSN = {{1537-5323}},
Unique-ID = {{WOS:A1967A307700002}},
}

@article{ Gri1924,
Author = {Grinnell, J},
Title = {{Geography and evolution}},
Journal = {{Ecology}},
Year = {{1924}},
Volume = {{5}},
Pages = {{225-229}},
DOI = {{10.2307/1929447}},
ISSN = {{0012-9658}},
Unique-ID = {{WOS:000200147800032}},
}

@book{Hub2001,
	address = {New Jersey},
	title = {The {Unified} {Neutral} {Theory} of {Biodiversity} and {Biogeography}},
	isbn = {978-0-691-02128-7},
	language = {en},
	urldate = {2021-06-04},
	publisher = {Princeton University Press},
	author = {Hubbell, S. P.},
	year = {2001},
}

@article{Wic2019,
	title = {Welcome to the {Tidyverse}},
	volume = {4},
	issn = {2475-9066},
	doi = {10.21105/joss.01686},
	abstract = {Wickham et al., (2019). Welcome to the Tidyverse. Journal of Open Source Software, 4(43), 1686, https://doi.org/10.21105/joss.01686},
	language = {en},
	number = {43},
	urldate = {2021-06-07},
	journal = {Journal of Open Source Software},
	author = {Wickham, Hadley and Averick, Mara and Bryan, Jennifer and Chang, Winston and McGowan, Lucy D'Agostino and François, Romain and Grolemund, Garrett and Hayes, Alex and Henry, Lionel and Hester, Jim and Kuhn, Max and Pedersen, Thomas Lin and Miller, Evan and Bache, Stephan Milton and Müller, Kirill and Ooms, Jeroen and Robinson, David and Seidel, Dana Paige and Spinu, Vitalie and Takahashi, Kohske and Vaughan, Davis and Wilke, Claus and Woo, Kara and Yutani, Hiroaki},
	year = {2019},
	pages = {1686},
}

@article{Ael2009,
	title = {Minimum volume ellipsoid},
	volume = {1},
	copyright = {Copyright © 2009 John Wiley \& Sons, Inc.},
	issn = {1939-0068},
	doi = {https://doi.org/10.1002/wics.19},
	abstract = {The minimum volume ellipsoid (MVE) estimator is based on the smallest volume ellipsoid that covers h of the n observations. It is an affine equivariant, high-breakdown robust estimator of multivariate location and scatter. The MVE can be computed by a resampling algorithm. Its low bias makes the MVE very useful for outlier detection in multivariate data, often through the use of MVE-based robust distances. We review the basic MVE definition as well as some useful extensions such as the one-step reweighted MVE. We discuss the main properties of the MVE including its breakdown value, affine equivariance, and efficiency. We discuss the basic resampling algorithm to calculate the MVE and illustrate its use on two examples. An overview of applications is given, as well as some related classes of robust estimators of multivariate location and scatter. Copyright © 2009 John Wiley \& Sons, Inc. This article is categorized under: Statistical and Graphical Methods of Data Analysis {\textgreater} Robust Methods},
	language = {en},
	number = {1},
	urldate = {2021-06-07},
	journal = {Wiley Interdisciplinary Reviews: Computational Statistics},
	author = {Aelst, Stefan Van and Rousseeuw, Peter},
	year = {2009},
	keywords = {affine equivariance, high breakdown, multivariate location and scatter, outlier detection, robustness},
	pages = {71--82},
}

@article{Ste2016,
	title = {Can you judge a disease host by the company it keeps? {Predicting} disease hosts and their relative importance: {A} case study for {Leishmaniasis}},
	volume = {10},
	issn = {1935-2735},
	shorttitle = {Can {You} {Judge} a {Disease} {Host} by the {Company} {It} {Keeps}?},
	doi = {10.1371/journal.pntd.0005004},
	abstract = {Zoonoses are an important class of infectious diseases. An important element determining the impact of a zoonosis on domestic animal and human health is host range. Although for particular zoonoses some host species have been identified, until recently there have been no methods to predict those species most likely to be hosts or their relative importance. Complex inference networks infer potential biotic interactions between species using their degree of geographic co-occurrence, and have been posited as a potential tool for predicting disease hosts. Here we present the results of an interdisciplinary, empirical study to validate a model based on such networks for predicting hosts of Leishmania (L.) mexicana in Mexico. Using systematic sampling to validate the model predictions we identified 22 new species of host (34\% of all species collected) with the probability to be a host strongly dependent on the probability of co-occurrence of vector and host. The results confirm that Leishmania (L.) mexicana is a generalist parasite but with a much wider host range than was previously thought. These results substantially change the geographic risk profile for Leishmaniasis and provide insights for the design of more efficient surveillance measures and a better understanding of potential dispersal scenarios.},
	language = {eng},
	number = {10},
	journal = {PLoS Neglected Tropical Diseases},
	author = {Stephens, Christopher R. and González-Salazar, Constantino and Sánchez-Cordero, Víctor and Becker, Ingeborg and Rebollar-Tellez, Eduardo and Rodríguez-Moreno, Ángel and Berzunza-Cruz, Miriam and Domingo Balcells, Cristina and Gutiérrez-Granados, Gabriel and Hidalgo-Mihart, Mircea and Ibarra-Cerdeña, Carlos N. and Ibarra López, Martha Pilar and Iñiguez Dávalos, Luis Ignacio and Ramírez Martínez, María Magdalena},
	year = {2016},
	pmid = {27716833},
	pmcid = {PMC5055336},
	keywords = {Animals, Disease Reservoirs, Host Specificity, Humans, Leishmania, Leishmaniasis, Mexico, Mice, Zoonoses},
	pages = {e0005004},
}

@misc{r2021,
	title = {R {C}ore {T}eam. {R}: {A} {language} and {environment} for {statistical} {computing}},
	urldate = {2021-06-07},
	publisher = {R Foundation for Statistical Computing},
	year = {2021},
}

@misc{qgis2021,
	title = {{{QGIS} {D}evelopment {T}eam. QGIS} {Geographic} {Information} {System}},
	urldate = {2021-06-07},
	publisher = {QGIS Association},
	year = {2021},
}

@misc{Kas2020,
	title = {factoextra: {Extract} and visualize the results of multivariate data analyses [{R} package version 1.0.7]},
	abstract = {Provides some easy-to-use functions to extract and visualize the output of multivariate data analyses, including 'PCA' (Principal Component Analysis), 'CA' (Correspondence Analysis), 'MCA' (Multiple Correspondence Analysis), 'FAMD' (Factor Analysis of Mixed Data), 'MFA' (Multiple Factor Analysis) and 'HMFA' (Hierarchical Multiple Factor Analysis) functions from different R packages. It contains also functions for simplifying some clustering analysis steps and provides 'ggplot2' - based elegant data visualization.},
	urldate = {2021-06-04},
	author = {Kassambara, Alboukadel and Mundt, Fabian},
	month = apr,
	year = {2020},
	note = {CRAN},
}

@misc{Hun2017,
	title = {velox: {Fast} raster manipulation and extraction},
	abstract = {C++ accelerated raster manipulation and extraction.},
	urldate = {2021-06-04},
	author = {Hunziker, Philipp},
	year = {2017},
}

@misc{Hij2020,
	title = {dismo: {Species} {Distribution} {Modeling}},
	abstract = {Methods for species distribution modeling, that is, predicting the environmental similarity of any site to that of the locations of known occurrences of a species.},
	urldate = {2021-06-04},
	author = {Hijmans, Robert J. and Phillips, Steven and Leathwick, John and Elith, Jane},
	year = {2020},
	note = {CRAN},
}

@misc{Hij2019,
	title = {raster: {Geographic} data analysis and modeling},
	abstract = {Reading, writing, manipulating, analyzing and modeling of spatial data. The package implements basic and high-level functions for raster data and for vector data operations such as intersections. See the manual and tutorials on \&lt;{\textless}a href="https://rspatial.org/"{\textgreater}https://rspatial.org/{\textless}/a{\textgreater}\&gt; to get started.},
	urldate = {2021-06-04},
	author = {Hijmans, Robert J.},
	year = {2019},
	note = {CRAN},
}

@misc{Gar2018,
	title = {viridis: {Default} color maps from "matplotlib"},
	urldate = {2021-06-04},
	author = {Garnier, S},
	year = {2018},
}

@misc{Dow2021,
	title = {data.table: {Extension} of 'data.frame' [{R} package version 1.14.0]},
	abstract = {Fast aggregation of large data (e.g. 100GB in RAM), fast ordered joins, fast add/modify/delete of columns by group using no copies at all, list columns, friendly and fast character-separated-value read/write. Offers a natural and flexible syntax, for faster development.},
	urldate = {2021-06-04},
	author = {Dowle, M and Srinivasan, A},
	month = feb,
	year = {2021},
	note = {Comprehensive R Archive Network (CRAN)},
}

@misc{Biv2021,
	title = {rgdal: {Bindings} for the '{Geospatial}' data abstraction library [{R} package rgdal version 1.5-23]},
	abstract = {rgdal: Bindings for the 'Geospatial' Data Abstraction Library ('GDAL')},
	urldate = {2021-06-04},
	author = {Bivand, Roger and Keitt, Timothy and Pebesma, Edzer and Rowlingson, Barry},
	month = feb,
	year = {2021},
	note = {CRAN},
}

@misc{Biv2020,
	title = {rgeos: {Interface} to geometry engine - {Open} {Source} ('{GEOS}')},
	abstract = {Interface to Geometry Engine - Open Source ('GEOS') using the C 'API' for topology operations on geometries. The 'GEOS' library is external to the package, and, when installing the package from source, must be correctly installed first. Windows and Mac Intel OS X binaries are provided on 'CRAN'. ('rgeos' \&gt;= 0.5-1): Up to and including 'GEOS' 3.7.1, topological operations succeeded with some invalid geometries for which the same operations fail from and including 'GEOS' 3.7.2. The 'checkValidity=' argument defaults and structure have been changed, from default FALSE to integer default '0L' for 'GEOS' \&lt; 3.7.2 (no check), '1L' 'GEOS' \&gt;= 3.7.2 (check and warn). A value of '2L' is also provided that may be used, assigned globally using 'set\_RGEOS\_CheckValidity(2L)', or locally using the 'checkValidity=2L' argument, to attempt zero-width buffer repair if invalid geometries are found. The previous default (FALSE, now '0L') is fastest and used for 'GEOS' \&lt; 3.7.2, but will not warn users of possible problems before the failure of topological operations that previously succeeded. From 'GEOS' 3.8.0, repair of geometries may also be attempted using 'gMakeValid()', which may, however, return a collection of geometries of different types.},
	urldate = {2021-06-04},
	author = {Bivand, R and Rundel, C},
	month = sep,
	year = {2020},
	note = {CRAN},
}

@misc{Aug2017,
	title = {{gridExtra}: {Miscellaneous} functions for "{Grid}" graphics},
	abstract = {Provides a number of user-level functions to work with "grid" graphics, notably to arrange multiple grid-based plots on a page, and draw tables.},
	urldate = {2021-06-04},
	author = {Auguie, Baptiste},
	month = sep,
	year = {2017},
	note = {CRAN},
}

@misc{Sou2017,
	title = {rnaturalearth: {World} {Map} {Data} from {Natural} {Earth}},
	copyright = {MIT + file LICENSE},
	shorttitle = {rnaturalearth},
	abstract = {Facilitates mapping by making natural earth map data from {\textless}http://www.naturalearthdata.com/{\textgreater} more easily available to R users.},
	urldate = {2021-06-07},
	author = {South, Andy},
	month = mar,
	year = {2017},
}

@article{Peb2018,
	title = {Simple features for {R}: {Standardized} support for spatial vector data},
	volume = {10},
	shorttitle = {Simple {Features} for {R}},
	doi = {10.32614/RJ-2018-009},
	abstract = {Simple features are a standardized way of encoding spatial vector data (points, lines, polygons) in computers. The sf package implements simple features in R, and has roughly the same capacity for spatial vector data as packages sp, rgeos, and rgdal. We describe the need for this package, its place in the R package ecosystem, and its potential to connect R to other computer systems. We illustrate this with examples of its use.},
	journal = {R Journal},
	author = {Pebesma, Edzer},
	year = {2018},
	pages = {439--446},
}

@book{Lom2006,
	address = {Sunderland, MA},
	title = {Biogeography},
	publisher = {Sinauer Associates},
	author = {Lomolino, Mark V. and Riddle, Brett R. and Whittaker, Robert J. and Brown, James H.},
	year = {2006},
}

@article{Hut1957,
	title = {Concluding remarks},
	volume = {22},
	issn = {0091-7451, 1943-4456},
	doi = {10.1101/SQB.1957.022.01.039},
	abstract = {Excerpt
This concluding survey1 of the problems considered in the Symposium naturally falls into three sections. In the first brief section certain of the areas in which there is considerable difference in outlook are discussed with a view to ascertaining the nature of the differences in the points of view of workers in different parts of the field; no aspect of the Symposium has been more important than the reduction of areas of dispute. In the second section a rather detailed analysis of one particular problem is given, partly because the question, namely, the nature of the ecological niche and the validity of the principle of niche specificity has raised and continues to raise difficulties, and partly because discussion of this problem gives an opportunity to refer to new work of potential importance not otherwise considered in the Symposium. The third section deals with possible directions for future research.
The Demographic},
	language = {en},
	urldate = {2021-06-04},
	journal = {Cold Spring Harbor Symposia on Quantitative Biology},
	author = {Hutchinson, G. Evelyn},
	year = {1957},
	note = {Cold Spring Harbor Laboratory Press},
	pages = {415--427},
}

@article{Gle1917,
	title = {The structure and development of the plant association},
	volume = {44},
	number = {10},
	journal = {Bulletin of the Torrey Botanical Club},
	author = {Gleason, Henry A.},
	year = {1917},
	pages = {463--481},
}

@book{Elt1927,
	address = {London, United Kingdom},
	title = {Animal Ecology},
	isbn = {978-0-412-20080-9},
	language = {English},
	publisher = {Sidgwick \& Jackson},
	author = {Elton, Charles S},
	year = {1927},
}

@book{Cha2003,
	address = {Chicago},
	title = {Ecological niches: {Linking} classical and contemporary approaches},
	abstract = {Why do species live where they live? What determines the abundance and diversity of species in a given area? What role do species play in the functioning of entire ecosystems? All of these questions share a single core concept—the ecological niche. Although the niche concept has fallen into disfavor among ecologists in recent years, Jonathan M. Chase and Mathew A. Leibold argue that the niche is an ideal tool with which to unify disparate research and theoretical approaches in contemporary ecology.Chase and Leibold define the niche as including both what an organism needs from its environment and how that organism’s activities shape its environment. Drawing on the theory of consumer-resource interactions, as well as its graphical analysis, they develop a framework for understanding niches that is flexible enough to include a variety of small- and large-scale processes, from resource competition, predation, and stress to community structure, biodiversity, and ecosystem function. Chase and Leibold’s synthetic approach will interest ecologists from a wide range of subdisciplines.},
	urldate = {2021-06-04},
	publisher = {University of Chicago Press},
	author = {Chase, Jonathan M. and Leibold, Matthew A.},
	year = {2003},
}

@book{Clem1916,
series = {Carnegie Institution of Washington. Publication no. 242},
publisher = {Carnegie Institution of Washington},
year = {1916},
title = {Plant succession: an analysis of the development of vegetation},
language = {eng},
address = {Washington},
author = {Clements, Frederic E.},
keywords = {Plant ecology},
lccn = {16017349},
}


@article{Gle1926,
issn = {0040-9618},
journal = {Bulletin of the Torrey Botanical Club},
pages = {7--26},
volume = {53},
publisher = {Press of the Intelligencer Printing Company},
number = {1},
year = {1926},
title = {The Individualistic Concept of the Plant Association},
language = {eng},
author = {Gleason, H. A},
keywords = {Animal migration behavior ; Flora ; Forest ecology ; Plants ; Seeds ; Species ; Sustainable agriculture ; Synecology ; Vegetation ; Vegetation structure},
}

@article{Gle1939,
issn = {0003-0031},
abstract = {1. The ordinary processes of migration bring the reproductive bodies of a single plant or a species of plant into many places. 2. The ordinary processes of migration bring the reproductive bodies of various plants into the same place. 3. Of the various species which reach one spot of ground, the local environment determines which may live, depending on the individual physiological demands of each species separately. 4. On every spot of ground, the environment varies in time, and consequently the vegetation varies in time. 5. At any given time, the environment varies in space, and consequently vegetation varies in space. 6. A piece of vegetation which maintains a reasonable degree of homogeneity over an appreciable area and a reasonable permanence over a considerable time may be designated as a unit community. Within such an area and during such a period similarity in environmental selection tends toward similarity in vegetation. 7. Since every community varies in structure, and since no two communities are precisely alike, or have genetic or dynamic connection, a precisely logical classification of communities is not possible. Although a summary is generally considered to close a discussion, it nevertheless seems desirable to indicate very briefly the relation of the individualistic concept to other current philosophies of the plant community. The individualistic concept is totally at variance with the idea that the association is an organism, represented by many individuals, and also does not admit an analogy or homology between the species and the association. While affirming the existence of definite communities, characterized by reasonable uniformity over a considerable area terminated by a definite boundary, the concept denies that all vegetation is thus segregated into communities. The concept is by no means opposed to the recognition of the synusia, or union, defining it as a group of plants whose physiological demands are so similar that they are regularly selected by the same environment and consequently regularly live together. If classification of communities on the basis of floristic resemblance is rejected, and if broader areas of vegetation are searched for characters indicating genetic or dynamic similarity, these are first found in the broad floristic group now known as a biome. The plants of a biome, living together now as their ancestors have lived together and evolved together in the past, represent an environmental selection of a broad type, while lociation and faciation within the biome indicate the variability of the environment and the irregularity of migration.},
journal = {The American Naturalist},
pages = {92--110},
volume = {21},
publisher = {University of Notre Dame},
number = {1},
year = {1939},
title = {The Individualistic Concept of the Plant Association},
language = {eng},
author = {Gleason, H. A},
keywords = {Animal migration behavior ; Climax forests ; Communities ; Plants ; Rain ; Seedlings ; Trees ; Uniformity ; Vegetation ; Vegetation structure},
}

@article {Jim2022,
	author = {Jim{\'e}nez, L. and Sober{\'o}n, J.},
 title = {Estimating the fundamental niche: Accounting for the uneven availability of existing climates in the calibration area},
 journal = {Ecological Modelling},
 volume = {464},
 pages = {109823},
 year = {2022},
 issn = {0304-3800},
 doi = {10.1016/j.ecolmodel.2021.109823},
 keywords = {Realized niche, Environmental space, Presence data, Weighted distribution, Dispersal}
}

@article{Jon2020,
    author = {Jones, Harrison H and Robinson, Scott K},
    title = "{Patch size and vegetation structure drive changes to mixed-species flock diversity and composition across a gradient of fragment sizes in the Western Andes of Colombia}",
    journal = {The Condor},
    volume = {122},
    number = {2},
    year = {2020},
    abstract = "{Forest fragmentation is a leading driver of biodiversity loss, yet its effects on positive species interactions remain poorly known. We examined the effects of fragmentation on mixed-species bird flocks in the Western Andes of Colombia. Using 500-m transect surveys (n = 14 transects), we sampled flocks in 8 fragments (range: 10–173 ha) and an unfragmented reference site within the same altitudinal band (1,900–2,200 m.a.s.l.) and matrix type (cattle pasture). We evaluated the relative contributions of 9 predictor variables, including patch size, distance from edge, and selective aspects of vegetation structure on the composition, size, species richness, functional diversity, and phylogenetic diversity of flocks. We found effects of both patch size and vegetation structure on flock species richness, size, and functional diversity, but no support for edge effects. Generally, flock richness and size responded differently to fragmentation than did functional and phylogenetic diversity metrics. Both flock size and richness increased with patch size, but this variable had no effect on functional and phylogenetic diversity. Flock richness and size increased in high-canopy forests with greater foliage height diversity, whereas unlogged, old-growth primary forests with large-diameter trees had lower flock richness and size, but significantly greater functional diversity. Phylogenetic diversity was not affected by patch size, edge effects, or vegetation structure. We found differences in flock composition in response to fragmentation. Richness of Furnariidae in flocks increased with increasing distance from edge and foliage height diversity, whereas that of Thraupidae and boreal migrant species increased in early successional and forest edge flocks, respectively. All flock diversity metrics differed significantly seasonally, with smaller, less diverse flocks observed in January–March than in June–August. Flocking behavior persisted in 10-ha fragments, likely because Andean flocks are “open membership” in nature, but there was extensive species turnover as forest edge and generalist species replaced forest-interior species in smaller fragments.}",
    issn = {1938-5129},
    doi = {10.1093/The Condor/duaa006},
    eprint = {https://academic.oup.com/The Condor/article-pdf/122/2/duaa006/33281306/duaa006.pdf},
}

@book{Ven2002,
series = {Statistics and computing},
abstract = {S is a powerful environment for the statistical and graphical analysis of data. It provides the tools to implement many statistical ideas that have been made possible by the widespread availability of workstations having good graphics and computational capabilities. This book is a guide to using S environments to perform statistical analyses and provides both an introduction to the use of S and a course in modern statistical methods. Implementations of S are available commercially in S-PLUS(R) workstations and as the Open Source R for a wide range of computer systems. The aim of this book is to show how to use S as a powerful and graphical data analysis system. Readers are assumed to have a basic grounding in statistics, and so the book is intended for would-be users of S-PLUS or R and both students and researchers using statistics. Throughout, the emphasis is on presenting practical problems and full analyses of real data sets. Many of the methods discussed are state of the art approaches to topics such as linear, nonlinear and smooth regression models, tree-based methods, multivariate analysis, pattern recognition, survival analysis, time series and spatial statistics. Throughout modern techniques such as robust methods, non-parametric smoothing and bootstrapping are used where appropriate. This fourth edition is intended for users of S-PLUS 6.0 or R 1.5.0 or later. A substantial change from the third edition is updating for the current versions of S-PLUS and adding coverage of R. The introductory material has been rewritten to emphasis the import, export and manipulation of data. Increased computational power allows even more computer-intensive methods to be used, and methods such as GLMMs.},
publisher = {Springer},
isbn = {9780387217062},
year = {2002},
title = {Modern applied statistics with {S}},
edition = {4th ed..},
language = {eng},
address = {New York},
author = {Venables, W. N. and Ripley, B. D.},
keywords = {S (Computer system)},
}

@phdthesis{Vel2021,
	title = {Testing the accuracy of species distribution models based on community science data [unpublished manuscript]},
	language = {en},
	school = {Biological Sciences, University of Chicago},
	author = {Velde, M.},
	year = {2021},
}

@article{Sok1958,
	title = {A statistical method for evaluating systematic relationships},
	volume = {38},
	language = {en},
	journal = {University of Kansas Science Bulletin},
	author = {Sokal, R. and Michener, C.},
	year = {1958},
	pages = {1409--1438},
}

@article{Sob2005,
	title = {Interpretation of models of fundamental ecological niches and species' distributional areas},
	volume = {2},
	journal = {Biodiversity Informatics},
	author = {Soberón, J. and Peterson, A. Townsend},
	year = {2005},
	pages = {1--10},
}

@article{Coo2021Front,
	title = {Hierarchical analyses of avian community biogeography in the {Afromontane} highlands},
	journal = {Frontiers of Biogeography \textit{in press}},
	author = {Cooper, Jacob C.},
	year = {2021},
}

@article{Coo2021Orn,
	title = {Multiple lines of evidence indicate ongoing allopatric and parapatric diversification in an Afromontane sunbird (\textit{Cinnyris reichenowi})},
	volume = {138},
	journal = {Ornithology},
	author = {Cooper, Jacob C. and Maddox, J. Dylan and McKague, Kellie and Bates, John M.},
	year = {2021},
	doi = {10.1093/ornithology/ukaa081},
}

@book{Bil2020,
	title = {Birds of the {World}},
	publisher = {Cornell Ornithology, Ithaca, NY, USA},
	language = {en},
	author = {Billerman, S. M. and Keeney, B. K. and Rodewald, P. G. and Schulenberg, T. S.},
	year = {2020},
}

@software{Ink21,
	title = {Inkscape},
	url = {https://inkscape.org},
	author = {Inkscape Project},
	year = {2021},
}

@software{Img19,
	title = {{ImageMagick}},
	url = {https://imagemagick.org},
	version = {6.9.10-23 Q16},
	author = {{ImageMagick} Studio},
	year = {2019},
}

@article{Ols01,
	title = {Terrestrial ecoregions of the world: A new map of life on earth},
	volume = {51},
	pages = {933--938},
	number = {11},
	journal = {{BioScience}},
	author = {Olson, David M. and Dinerstein, Eric and Wikramanayake, Eric D. and Burgess, Neil D. and Powell, George V. N. and Underwood, Emma C. and D'Amico, Jennifer A. and Itoua, Illanga and Strand, Holly E. and Morrison, John C. and Loucks, Colby J. and Allnutt, Thomas F. and Ricketts, Taylor H. and Kura, Yumiko and Lamoreaux, John F. and Wettengel, Wesley W. and Hedao, Prashant and Kassem, Kenneth R.},
	year = {2001},
	file = {Attachment:/home/kupeornis/Zotero/storage/AD5RMC9C/Olson et al. - 2001 - Terrestrial Ecoregions of the World A new map of life on earth.pdf:application/pdf},
}

@article{lovette_simultaneous_2006,
	title = {Simultaneous {Effects} of {Phylogenetic} {Niche} {Conservatism} and {Competition} on {Avian} {Community} {Structure}},
	volume = {87},
	issn = {1939-9170},
	doi = {10.1890/0012-9658(2006)87[14:SEOPNC]2.0.CO;2},
	language = {en},
	number = {sp7},
	journal = {Ecology},
	author = {Lovette, Irby J. and Hochachka, Wesley M.},
	year = {2006},
	pages = {S14--S28}
}

@book{Cle19,
    title={The eBird/Clements checklist of Birds of the World: v2019},
    author={Clements, J. F. and Schulenberg, Thomas S. and Iliff, Marshall J. and Billerman, Shawn M. and Fredericks, Thomas A. and Sullivan, Brian L. and Wood, Christopher L.},
    year={2019},
    url={https://www.birds.cornell.edu/clementschecklist/download/},
}

@book{Cle21,
    title={The eBird/Clements checklist of Birds of the World: v2021},
    author={Clements, J. F. and Schulenberg, Thomas S. and Iliff, Marshall J. and Billerman, Shawn M. and Fredericks, Thomas A. and Gerbracht, J. A. and Lepage, D. and Sullivan, Brian L. and Wood, Christopher L.},
    year={2021},
    url={https://www.birds.cornell.edu/clementschecklist/download/},
}

@article{Str2015,
Author = {Stroud, James T. and Bush, Michael R. and Ladd, Mark C. and Nowicki,
   Robert J. and Shantz, Andrew A. and Sweatman, Jennifer},
Title = {{Is a community still a community? Reviewing definitions of key terms in
   community ecology}},
Journal = {{Ecology and Evolution}},
Year = {{2015}},
Volume = {{5}},
Number = {{21}},
Pages = {{4757-4765}},
DOI = {{10.1002/ece3.1651}},
ISSN = {{2045-7758}},
ResearcherID-Numbers = {{Nowicki, Rob/L-3862-2019
   Vazquez-Dominguez, Guillermo GVD/L-7818-2014
   }},
ORCID-Numbers = {{Nowicki, Rob/0000-0001-7337-2110
   Ladd, Mark/0000-0002-8024-5811
   Shantz, Andrew/0000-0001-5641-8914
   Stroud, James/0000-0003-0734-6795}},
Unique-ID = {{WOS:000364341400003}},
}

@article{Fau1996,
issn = {0003-0147},
abstract = {The misuse of ecological terms often leads to miscommunication and false assumptions concerning the concepts used during scientific investigation and verification. A proposed framework defining and clarifying the use of the words 'ensemble,' 'community,' 'guild' and 'assemblage' in the study of evolution and ecology is presented. The diagram indicates the proper use of the terms with regards to phylogeny, resources and geography.},
journal = {The American Naturalist},
pages = {282--286},
volume = {147},
publisher = {University of Chicago Press},
number = {2},
year = {1996},
title = {Simplifying the Jargon of Community Ecology: A Conceptual Approach},
copyright = {Copyright 1996 The University of Chicago},
language = {eng},
author = {Fauth, J. E and Bernardo, J and Camara, M and Resetarits, W. J and Van Buskirk, J and McCollum, S. A},
keywords = {Analysis ; Biological taxonomies ; Ecological genetics ; Ecological research ; Ecology ; Geography ; Jargon (Terminology) ; Natural resources ; Notes and Comments ; Phylogeny ; Population ecology ; Synecology ; Taxa ; Terminology},
}

@article{McI1995,
author = {McIntosh, ROBERT P.},
title = {{H. A. G}LEASON'S ‘INDIVIDUALISTIC CONCEPT’ AND THEORY OF ANIMAL COMMUNITIES: A CONTINUING CONTROVERSY},
journal = {Biological Reviews},
volume = {70},
number = {2},
pages = {317-357},
doi = {https://doi.org/10.1111/j.1469-185X.1995.tb01069.x},
eprint = {https://onlinelibrary.wiley.com/doi/pdf/10.1111/j.1469-185X.1995.tb01069.x},
abstract = {Summary A tradition of natural history and of the lore of early twentieth-century ecology was that organisms lived together and interacted to form natural entities or communities. Before there was a recognizable science of ecology, Mobius (1877) had provided a name ‘biocoenosis’ for such entities. This concept persisted in the early decades of ecological science; at an extreme it was maintained that the community had integrating capabilities and organization like those of an individual organism, hence the term organismic community. In the 1950s- 1970s an alternative individualist concept, derived from the ideas of H. A. Gleason (1939), gained credence which held that communities were largely a coincidence of individualistic species characteristics, continuously varying environments and different probabilities of a species arriving on a given site. During the same period, however, a body of population based theory of animal communities became dominant which perpetuated the idea of patterns in nature based on biotic interactions among species resulting in integrated communities. This theory introduced an extended terminology and mathematical models to explain the organization of species into groups of compatible species governed by rules. In the late 1970s the premises and methods of the theory came under attack and a vigorous debate ensued. The alternatives proposed were, at an extreme, null models of random aggregations of species or stochastic, individualistic aggregations of species, sensu Gleason. Extended research and debate ensued during the 1980s resulting in an explosion of studies of animal communities and a plethora of symposia and volumes of collected works concerning the nature of animal communities. The inherent complexity of communities and the traditional differences among animal ecologists about how they should be defined and delimited, at what scale of taxa, space and time to study them, and appropriate methods of study and analysis have resulted in extended and as yet inconclusive discussions. Recent differences and discussions are considered under five general categories, evolution and community theory, individualistic concept, community definition, questions from community ecology and empirical studies. Communities are seen by some ecologists as entities of coevolving species and, in any case, it is necessary to integrate evolutionary ideas with the varied concepts of community. The individualistic concept of community, as a relative latecomer to discussions of animal community, is sometimes misconstrued as holding that communities are random assemblages of organisms without biotic interactions among species. Nevertheless, it has increasingly been accepted as supported by studies of diverse taxa and habitats. However, many other ecologists continue to argue for integrated, biotically controlled and evolved communities. Among the major difficulties of addressing the problems of community are problems of definition and terminology. One commentator noted that community ecology may be unique in the sciences because there is no consensus definition of community. One consequence of the lack of consensus definition is evident in the varied and diffuse questions posed in studies of community. Some critics of community ecology fault it for posing unanswerable questions. Recent empirical studies include various assessments about community ranging from deterministic, integrated and organismic to individualistic with various suggestions for compromise. The early emphasis on birds in studies of animal communities has expanded to obviate the argument that any position is constrained by the taxon studied. Insects, in general, are more prone to give rise to interpretation of a nonintegrated community. Parasite community studies have given rise to some distinctive categories and terminology. However, consensus is not achieved either within or among taxonomic groups or habitat groups. The extreme heterogeneity and complexity of communities (and of ecologists) has produced extended discussions of how to approach such multidimensional complexity. These discussions often turn on polarized positions of reductionism and experiment versus holism. Proponents of reductionism asserted that natural communities cannot be understood or their structure and organization predicted until experimental communities, or models thereof, are understood. Holists insisted that the inherent complexity and variability of communities cannot be elucidated in simplified experimental communities or in models. A more recent trend has urged pluralism, or, at least, mutual respect and dialogue, which are sometimes lacking, between proponents of these divergent approaches to communities. Recent work perpetuates the original dichotomy between integrated organismic community concept and individualistic non-integrated concept. The hope for a rule-governed community has extended to metarules and a new theory of community as divided into core species and satellite species is called into question. The problems of distinguishing between determinism and chance effects in community organization continue and the lost or fading hope of a general theory of community is revived in a search for rules that govern their assembly.},
year = {1995}
}
