# Supplementary material for: What constitutes a community? A co-occurrence exploration of the Costa Rican avifauna
Source: Neotrop Biodivers. Author manuscript; Available in PMC 2023 Jun 2. (PMC10237366; doi:10.1080/23766808.2023.2204549)
Supplement: Supplementary Material [file NIHMS1893357-supplement-Supplementary_Material.zip › Velde_et_al_Revision.bbl]

\begin{thebibliography}{10}
\providecommand{\url}[1]{\normalfont{#1}}
\providecommand{\urlprefix}{Available from: }

\bibitem{Ric2008}
Ricklefs~RE. {Disintegration of the ecological community}. {The American
  Naturalist}. {2008};\hspace{0pt}{172}({6}):{741--750}.

\bibitem{Str2015}
Stroud~JT, Bush~MR, Ladd~MC, et~al. {Is a community still a community?
  Reviewing definitions of key terms in community ecology}. {Ecology and
  Evolution}. {2015};\hspace{0pt}{5}({21}):{4757--4765}.

\bibitem{McI1995}
McIntosh~RP. {H. A. G}leason's ‘individualistic concept’ and theory of
  animal communities: A continuing controversy. Biological Reviews.
  1995;\hspace{0pt}70(2):317--357.

\bibitem{Gle1917}
Gleason~HA. The structure and development of the plant association. Bulletin of
  the Torrey Botanical Club. 1917;\hspace{0pt}44(10):463--481.

\bibitem{Gle1926}
Gleason~HA. The individualistic concept of the plant association. Bulletin of
  the Torrey Botanical Club. 1926;\hspace{0pt}53(1):7--26.

\bibitem{Gle1939}
Gleason~HA. The individualistic concept of the plant association. The American
  Naturalist. 1939;\hspace{0pt}21(1):92--110.

\bibitem{Clem1916}
Clements~FE. Plant succession: an analysis of the development of vegetation.
  Washington: Carnegie Institution of Washington; 1916. Carnegie Institution of
  Washington. Publication no. 242.

\bibitem{Ulr2017}
Ulrich~W, Kryszewski~W, Sewerniak~P, et~al. {A comprehensive framework for the
  study of species co-occurrences, nestedness and turnover}. {Oikos}.
  {2017};\hspace{0pt}{126}({11}):{1607--1616}.

\bibitem{Pet2020}
Peterson~AT, Sober{\'o}n~J, Ramsey~JM, et~al. {Co-occurrence networks do not
  support identification of biotic interactions}. {Biodiversity Informatics}.
  {2020};\hspace{0pt}{15}({1}):{1--10}.

\bibitem{Ste2009}
Stephens~CR, Gimenez~Heau~J, Gonzalez~C, et~al. {Using biotic interaction
  networks for prediction in biodiversity and emerging diseases}. {PLoS One}.
  {2009};\hspace{0pt}{4}({5}).

\bibitem{Ste2016}
Stephens~CR, González-Salazar~C, Sánchez-Cordero~V, et~al. Can you judge a
  disease host by the company it keeps? {Predicting} disease hosts and their
  relative importance: {A} case study for {Leishmaniasis}. PLoS Neglected
  Tropical Diseases. 2016;\hspace{0pt}10(10):e0005004.

\bibitem{Bla2020}
Blanchet~FG, Cazelles~K, Gravel~D. {Co-occurrence is not evidence of ecological
  interactions}. {Ecology Letters}. {2020};\hspace{0pt}{23}({7}):{1050--1063}.

\bibitem{Hub1997}
Hubbell~S. {A unified theory of biogeography and relative species abundance and
  its application to tropical rain forests and coral reefs}. {Coral Reefs}.
  {1997};\hspace{0pt}{16}({S}):{S9--S21}.

\bibitem{Cro2019}
Crouch~NMA, Capurucho~JMG, Hackett~SJ, et~al. {Evaluating the contribution of
  dispersal to community structure in Neotropical passerine birds}.
  {Ecography}. {2019};\hspace{0pt}{42}({2, SI}):{390--399}.

\bibitem{cooper_climatic_2022}
Cooper~JC, Crouch~NMA, Ferguson~AW, et~al. Climatic refugia and reduced
  extinction correlate with underdispersion in mammals and birds in {Africa}.
  Ecology and Evolution. 2022;\hspace{0pt}12(3):e8752. \_eprint:
  https://onlinelibrary.wiley.com/doi/pdf/10.1002/ece3.8752.

\bibitem{Mun1979}
Munn~C, Terborgh~J. {Multi-species territoriality in Neotropical foraging
  flocks}. {The Condor}. {1979};\hspace{0pt}{81}({4}):{338--347}.

\bibitem{Jul1998}
Jullien~M, Thiollay~J. {Multi-species territoriality and dynamic of neotropical
  forest understorey bird flocks}. {Journal of Animal Ecology}.
  {1998};\hspace{0pt}{67}({2}):{227--252}.

\bibitem{Jon2020}
Jones~HH, Robinson~SK. {Patch size and vegetation structure drive changes to
  mixed-species flock diversity and composition across a gradient of fragment
  sizes in the Western Andes of Colombia}. The Condor. 2020;\hspace{0pt}122(2).

\bibitem{Gui2021}
Guimaraes~DP, Guilherme~E. {Structure and home range size of mixed-species bird
  flocks in a bamboo forest in southwestern Amazonia}. {Acta Ornithologica}.
  {2021};\hspace{0pt}{56}({1}):{95--108}.

\bibitem{Fau1996}
Fauth~JE, Bernardo~J, Camara~M, et~al. Simplifying the jargon of community
  ecology: A conceptual approach. The American Naturalist.
  1996;\hspace{0pt}147(2):282--286.

\bibitem{r2021}
R {C}ore {T}eam. {R}: {A} {language} and {environment} for {statistical}
  {computing} ; 2021.

\bibitem{qgis2021}
{{QGIS} {D}evelopment {T}eam. QGIS} {Geographic} {Information} {System} ; 2021.

\bibitem{Dow2021}
Dowle~M, Srinivasan~A. data.table: {Extension} of 'data.frame' [{R} package
  version 1.14.0] ; 2021. Comprehensive R Archive Network (CRAN).

\bibitem{Aug2017}
Auguie~B. {gridExtra}: {Miscellaneous} functions for "{Grid}" graphics ; 2017.
  CRAN.

\bibitem{Wic2019}
Wickham~H, Averick~M, Bryan~J, et~al. Welcome to the {Tidyverse}. Journal of
  Open Source Software. 2019;\hspace{0pt}4(43):1686.

\bibitem{Gar2018}
Garnier~S. viridis: {Default} color maps from "matplotlib" ; 2018.

\bibitem{Ink21}
Project~I. Inkscape ; 2021. \urlprefix\url{https://inkscape.org}.

\bibitem{Img19}
Studio~I. {ImageMagick} ; 2019. \urlprefix\url{https://imagemagick.org}.

\bibitem{Velde2023.01.13.523331}
Velde~M, Cooper~JC, Garrod~H. Testing the accuracy of species distribution
  models based on community science data. bioRxiv. 2023;\hspace{0pt}.

\bibitem{Sul2009}
Sullivan~BL, Wood~CL, Iliff~MJ, et~al. {eBird: A citizen-based bird observation
  network in the biological sciences}. {Biological Conservation}.
  {2009};\hspace{0pt}{142}({10}):{2282--2292}.

\bibitem{Sul2014}
Sullivan~BL, Aycrigg~JL, Barry~JH, et~al. {The eBird enterprise: An integrated
  approach to development and application of citizen science}. {Biological
  Conservation}. {2014};\hspace{0pt}{169}:{31--40}.

\bibitem{Boy2017}
Boyle~WA. {Altitudinal bird migration in North America}. {The Auk}.
  {2017};\hspace{0pt}{134}({2}):{443--465}.

\bibitem{Cle19}
Clements~JF, Schulenberg~TS, Iliff~MJ, et~al. The ebird/clements checklist of
  birds of the world: v2019. ; 2019.
  \urlprefix\url{https://www.birds.cornell.edu/clementschecklist/download/}.

\bibitem{Cle21}
Clements~JF, Schulenberg~TS, Iliff~MJ, et~al. The ebird/clements checklist of
  birds of the world: v2021. ; 2021.
  \urlprefix\url{https://www.birds.cornell.edu/clementschecklist/download/}.

\bibitem{Ven2002}
Venables~WN, Ripley~BD. Modern applied statistics with {S}. 4th ed. New York:
  Springer; 2002. Statistics and computing.

\bibitem{Coo2021Orn}
Cooper~JC, Maddox~JD, McKague~K, et~al. Multiple lines of evidence indicate
  ongoing allopatric and parapatric diversification in an afromontane sunbird
  (\textit{Cinnyris reichenowi}). Ornithology. 2021;\hspace{0pt}138.

\bibitem{Ael2009}
Aelst~SV, Rousseeuw~P. Minimum volume ellipsoid. Wiley Interdisciplinary
  Reviews: Computational Statistics. 2009;\hspace{0pt}1(1):71--82.

\bibitem{Yan2012}
Yañez-Arenas~C, Martinez-Meyer~E, Mandujano~S, et~al. {Modelling geographic
  patterns of population density of the white-tailed deer in central Mexico by
  implementing ecological niche theory}. {Oikos}.
  {2012};\hspace{0pt}{121}({12}):{2081--2089}.

\bibitem{Oso2020}
Osorio-Olvera~L, Yañez-Arenas~C, Martinez-Meyer~E, et~al. {Relationships
  between population densities and niche-centroid distances in North American
  birds}. {Ecology Letters}. {2020};\hspace{0pt}{23}({3}):{555--564}.

\bibitem{Jim2022}
Jim{\'e}nez~L, Sober{\'o}n~J. Estimating the fundamental niche: Accounting for
  the uneven availability of existing climates in the calibration area.
  Ecological Modelling. 2022;\hspace{0pt}464:109823.

\bibitem{Sob2005}
Soberón~J, Peterson~AT. Interpretation of models of fundamental ecological
  niches and species' distributional areas. Biodiversity Informatics.
  2005;\hspace{0pt}2:1--10.

\bibitem{Bar2011}
Barve~N, Barve~V, Jimenez-Valverde~A, et~al. {The crucial role of the
  accessible area in ecological niche modeling and species distribution
  modeling}. {Ecological Modelling}.
  {2011};\hspace{0pt}{222}({11}):{1810--1819}.

\bibitem{Coo2018GlobalEcol}
Cooper~JC, Sober{\'o}n~J. {Creating individual accessible area hypotheses
  improves stacked species distribution model performance}. {Global Ecology and
  Biogeography}. {2018};\hspace{0pt}{27}({1}):{156--165}.

\bibitem{Hij2019}
Hijmans~RJ. raster: {Geographic} data analysis and modeling ; 2019. CRAN.

\bibitem{Biv2021}
Bivand~R, Keitt~T, Pebesma~E, et~al. rgdal: {Bindings} for the '{Geospatial}'
  data abstraction library [{R} package rgdal version 1.5-23] ; 2021. CRAN.

\bibitem{Biv2020}
Bivand~R, Rundel~C. rgeos: {Interface} to geometry engine - {Open} {Source}
  ('{GEOS}') ; 2020. CRAN.

\bibitem{Peb2018}
Pebesma~E. Simple features for {R}: {Standardized} support for spatial vector
  data. R Journal. 2018;\hspace{0pt}10:439--446.

\bibitem{Hij2020}
Hijmans~RJ, Phillips~S, Leathwick~J, et~al. dismo: {Species} {Distribution}
  {Modeling} ; 2020. CRAN.

\bibitem{LaS2020}
La~Sorte~FA, Somveille~M. {Survey completeness of a global citizen-science
  database of bird occurrence}. {Ecography}.
  {2020};\hspace{0pt}{43}({1}):{34--43}.

\bibitem{Hun2017}
Hunziker~P. velox: {Fast} raster manipulation and extraction ; 2017.

\bibitem{Whi2019}
White~AE, Dey~KK, Mohan~D, et~al. {Regional influences on community structure
  across the tropical-temperate divide}. {Nature Communications}.
  {2019};\hspace{0pt}{10}.

\bibitem{Nov2014}
Novembre~J. {Variations on a Common STRUCTURE: New Algorithms for a Valuable
  Model}. {Genetics}. {2014};\hspace{0pt}{197}({3}):{809--811}.

\bibitem{Whi2021}
White~AE, Dey~KK, Stephens~M, et~al. {Dispersal syndromes drive the formation
  of biogeographical regions, illustrated by the case of Wallace's Line}.
  {Global Ecology and Biogeography}. {2021};\hspace{0pt}{30}({3}):{685--696}.

\bibitem{Sou2017}
South~A. rnaturalearth: {World} {Map} {Data} from {Natural} {Earth} ; 2017.

\bibitem{Coo2021Front}
Cooper~JC. Hierarchical analyses of avian community biogeography in the
  {Afromontane} highlands. Frontiers of Biogeography \textit{in press}.
  2021;\hspace{0pt}.

\bibitem{Par2004}
Paradis~E, Claude~J, Strimmer~K. {APE: Analyses of Phylogenetics and Evolution
  in R language}. {Bioinformatics}. {2004};\hspace{0pt}{20}({2}):{289--290}.

\bibitem{Par2019}
Paradis~E, Schliep~K. {ape 5.0: an environment for modern phylogenetics and
  evolutionary analyses in R}. {Bioinformatics}.
  {2019};\hspace{0pt}{35}({3}):{526--528}.

\bibitem{Kas2020}
Kassambara~A, Mundt~F. factoextra: {Extract} and visualize the results of
  multivariate data analyses [{R} package version 1.0.7] ; 2020. CRAN.

\bibitem{Sok1958}
Sokal~R, Michener~C. A statistical method for evaluating systematic
  relationships. University of Kansas Science Bulletin.
  1958;\hspace{0pt}38:1409--1438.

\bibitem{War2008}
Warren~DL, Glor~RE, Turelli~M. {Environmental niche equivalency versus
  conservatism: quantitative approaches to niche evolution}. {Evolution}.
  {2008};\hspace{0pt}{62}({11}):{2868--2883}.

\bibitem{Mon2020}
Montano-Centellas~FA. {Interaction networks of avian mixed-species flocks along
  elevation in the tropical Andes}. {Ecography}.
  {2020};\hspace{0pt}{43}({6}):{930--942}.

\bibitem{Lom2006}
Lomolino~MV, Riddle~BR, Whittaker~RJ, et~al. Biogeography. Sunderland, MA:
  Sinauer Associates; 2006.

\bibitem{Sal2021}
Sales~LP, Hayward~MW, Loyola~R. {What do you mean by ``niche{''}? Modern
  ecological theories are not coherent on rhetoric about the niche concept}.
  {Acta Oecologica}. {2021};\hspace{0pt}{110}.

\bibitem{Elt1927}
Elton~CS. Animal ecology. London, United Kingdom: Sidgwick \& Jackson; 1927.

\bibitem{Gri1924}
Grinnell~J. {Geography and evolution}. {Ecology}.
  {1924};\hspace{0pt}{5}:{225--229}.

\bibitem{Cha2003}
Chase~JM, Leibold~MA. Ecological niches: {Linking} classical and contemporary
  approaches. Chicago: University of Chicago Press; 2003.

\bibitem{Mac1967}
MacArthur~R, Levins~R. {Limiting similarity convergence and divergence of
  co-occurring species}. {The American Naturalist}.
  {1967};\hspace{0pt}{101}({921}):{377}.

\bibitem{Hut1957}
Hutchinson~GE. Concluding remarks. Cold Spring Harbor Symposia on Quantitative
  Biology. 1957;\hspace{0pt}22:415--427. Cold Spring Harbor Laboratory Press.

\bibitem{Hub2001}
Hubbell~SP. The {Unified} {Neutral} {Theory} of {Biodiversity} and
  {Biogeography}. New Jersey: Princeton University Press; 2001.

\bibitem{Ros2011}
Rosindell~J, Hubbell~SP, Etienne~RS. {The Unified Neutral Theory of
  Biodiversity and Biogeography at Age Ten}. {Trends in Ecology \& Evolution}.
  {2011};\hspace{0pt}{26}({7}):{340--348}.

\bibitem{Grav2006}
Gravel~D, Canham~C, Beaudet~M, et~al. {Reconciling niche and neutrality: the
  continuum hypothesis}. {Ecology Letters}.
  {2006};\hspace{0pt}{9}({4}):{399--409}.

\bibitem{Pru2014}
Prum~RO. {Interspecific social dominance mimicry in birds}. {Zoological Journal
  of the Linnean Society}. {2014};\hspace{0pt}{172}({4}):{910--941}.

\bibitem{Coo2018AvianBio}
Cooper~JC. {Niche theory and its relation to morphology and phenotype in
  geographic space: a case study in woodpeckers (Picidae)}. {Journal of Avian
  Biology}. {2018};\hspace{0pt}{49}({10}).

\bibitem{Bil2020}
Billerman~SM, Keeney~BK, Rodewald~PG, et~al. Birds of the {World}. Cornell
  Ornithology, Ithaca, NY, USA; 2020.

\bibitem{Shi1987}
Shipley~B, Keddy~P. {The individualistic and community-unit concepts as
  falsifiable hypotheses}. {Vegetatio}.
  {1987};\hspace{0pt}{69}({1-3}):{47--55}.

\bibitem{Ols01}
Olson~DM, Dinerstein~E, Wikramanayake~ED, et~al. Terrestrial ecoregions of the
  world: A new map of life on earth. {BioScience}.
  2001;\hspace{0pt}51(11):933--938.

\bibitem{Dub2014}
Dubay~SG, Witt~CC. {Differential high-altitude adaptation and limited gene flow
  across a mid-elevation hybrid zone in birds}. {Integrative and Comparative
  Biology}. {2014};\hspace{0pt}{54}({1}):{E54}. {Annual Meeting of the
  Society-for-Integrative-and-Comparative-Biology, Austin, TX}.

\bibitem{lovette_simultaneous_2006}
Lovette~IJ, Hochachka~WM. Simultaneous {Effects} of {Phylogenetic} {Niche}
  {Conservatism} and {Competition} on {Avian} {Community} {Structure}. Ecology.
  2006;\hspace{0pt}87(sp7):S14--S28.

\bibitem{deA2014}
de~Araujo~CB, Marcondes-Machado~LO, Costa~GC. {The importance of biotic
  interactions in species distribution models: a test of the Eltonian noise
  hypothesis using parrots}. {Journal of Biogeography}.
  {2014};\hspace{0pt}{41}({3}):{513--523}.

\end{thebibliography}
